# Supplementary material for: Creation of standardized tools to evaluate reporting in health research: Population Reporting Of Gender, Race, Ethnicity & Sex (PROGRES)
Source: PLOS Glob Public Health. 2023 Sep 7;3(9):e0002227. doi: 10.1371/journal.pgph.0002227 (PMC10484436; doi:10.1371/journal.pgph.0002227)
Supplement: S2 Table — Legend: This table contains the title, journal and link to articles in top health journals used to pilot the gender race ethnicity and sex reporting tools. (XLSX) [file pgph.0002227.s002.xlsx]

## Sheet: Sheet1
Study	Primary Investigator
Appendicitis in North America: a prospective observational study of the demographics, presentation, and outcomes of acute, perforated, and gangrenous appendicitis	Yeh
Jensen AR, Bullaro F, Falcone RA, Daugherty M, Young LC, McLaughlin C, Park C, Lane C, Prince JM, Scherzer DJ, Maa T, Dunn J, Wining L, Hess J, Santos MC, O'Neill J, Katz E, O'Bosky K, Young T, Christison-Lagay E, Ahmed O, Burd RS, Auerbach M. EAST multicenter trial of simulation-based team training for pediatric trauma: Resuscitation task completion is highly variable during simulated traumatic …	Jensen
Colorectal resection in Emergency General Surgery – To anastomose, or not to anastomose	Brittany Aicher
Optimal Management of Traumatic Esophageal Perforation	Lauren Raff, Patrick L Bosarge, MD
Reducing Routine Phlebotomy in Stable Liver and Splenic Injuries	Jose Prince
Blunt small bowel perforation (SBP): An Eastern Association for the Surgery of Trauma multicenter update 15 years later	Samir M Fakhry, Ahmed Allawi
Schuster KM, Hazelton JP, Rattigan D, Nguyen L, Kim D, Spence LH, Turay D, Luo-Owen X, Perez JM, Dayal S, Blatt M, Hill C, Bhattacharya B. Can acute care surgeons perform while fatigued? An EAST multicenter study. J Trauma Acute Care Surg. 2018 Sep;85(3):476-484.	Kevin Schuster
JG, Mount M, Hamrick AV, Berne J, Mederos DR, McNickle AG, Chestovich PJ, Weinberger J, Grigorian A, Nahmias J, Lee JK, Chow KL, Olson EJ, Pascual JL, Solomon R, Pigneri DA, Ladhani HA, Fraifogl J, Claridge J, Curry T, Costantini TW, Kongwibulwut M, Kaafarani H, San Roman J, Schreiber C, Goldenberg-Sandau A, Hu P, Bosarge P, Uhlich R, Lunardi N, Usmani F, Sakran JV, Babcock JM, Quispe JC, Lottenb…	Rob Winchell
Prakash PS, Moore SA, Rezende-Neto JB, et al. Predictors of Retained Hemothorax in Trauma: Results of an EAST Multi-Institutional Trial [published online ahead of print, 2 020 Jul 8]. J Trauma Acute Care Surg. 2020;10.1097/TA.0000000000002881. doi:10.1097/TA.0000000000002881	Priya Prakash
91. Stevens WT, Morse BC, Bernard AC, Davenport DL, Sams VG et al. Incompatible type A plasma transfusion in patients requiring massive transfusion protocol: Outcomes of an Eastern Association for the Surgery of Trauma multicenter study. J Trauma Acute Care Surg. 2017 Jul;83(1):25-29. doi: 10.1097/TA.0000000000001532.	Andrew C. Bernard,
Zielinski MD, Haddad NN, Cullinane DC, Inaba K, Yeh DD, Wydo S, Turay D, Pakula A, Duane TM, Watras J, Widom KA, Cull J, Rodriguez CJ, Toschlog EA, Sams VG, Hazelton JP, Graybill JC, Skinner R, Yune JM; EAST SBO Workgroup: Martin D. Zielinski, MD; Nadeem N. Haddad, MD; Asad J. Choudhry, MBBS; Daniel C. Cullinane, MD; Kenji Inaba, MD; Agustin Escalante; D. Dante Yeh, MD; Salina Wydo, MD; David Tur…	Martin Zelinksi
Hsu CH, Haac BE, Drake M, Bernard AC, Aiolfi A, Inabi K, Hinso HE, Agarwal, C, Galante J, Tibbits EM, Johnson NJ, Carlbom D, Mirhoseini MF, Patel MB, O'Bosky KR, Chan C, Udekwu PO, Farrell M, Wild JL, Young KA, Cullinane DC, Gojmerac DJ, Weissman A, Callaway C, Perman SM, Guerrero M, Aisiku IP, Seethala RR, Co IN, Madhok DY, Darger B, Kim DY, Spence L, Scalea TM, Stein DM: EAST multicenter trial …	Deb Stein, Cindy Han
Holzmacher JL, Reynolds C, Patel M, Maluso P, Holland S, Gamsky N, Moore H, Acquista E, Carrick M, Amdur R, Hancock H, Metzler M, Dunn J, Sarani B. Platelet transfusion does not improve outcomes in patients with brain injury on antiplatelet therapy. Brain Inj. 2018;32(3):325-330. doi: 10.1080/02699052.2018.1425804. Epub 2018 Jan 17.	Baback Sarani
Universal screening for intimate partner and sexual violence in trauma patients: An EAST multicenter trial. Am Surg.2019 May 1;85(5):456-461.	Rondi Gelbrand
Kaafarani HMA, Kongkaewpaisan N, Aicher BO, Diaz JJ Jr, O'Meara LB, Decker C, Rodriquez J, Schroeppel T, Rattan R, Vasileiou G, Yeh DD, Simonoski UJ, Turay D, Cullinane DC, Emmert CB, McCrum ML, Wall N, Badach J, Goldenberg-Sandau A, Carmichael H, Velopulos C, Choron R, Sakran JV, Bekdache K, Black G, Shoultz T, Chadnick Z, Sim V, Madbak F, Steadman D, Camazine M, Zielinski MD, Hardman C, Walusim…	Haitham Kafarani
Timing and volume of crystalloid and blood products in pediatric trauma: An Eastern Association for the Surgery of Trauma multicenter prospective observational study. Polites SF, Moody S, Williams RF, Kayton ML, Alberto EC, Burd RS, Schroeppel TJ, Baerg JE, Munoz A, Rothstein WB, Boomer LA, Campion EM, Robinson C, Nygaard RM, Richardson CJ, Garcia DI, Streck CJ, Gaffley M, Petty JK, Greenwell C, …	Stephanie Polites
Screening for Harassment, Abuse, and Discrimination among Surgery Residents: An EAST Multicenter Trial	Tanya Zakrison
Loop ileostomy versus total colectomy as surgical treatment for Clostridium Difficile-associated disease: An EAST MCT	Paula Ferrada
Infection after penetrating brain injury—An Eastern Association for the Surgery of Trauma Multicenter Study	Deb Stein, Laura Harmon
Inaba K, Byerly S, Bush LD, Martin MJ, Martin DT, Peck KA, Barmparas G, Bradley MJ, Hazelton JP, Coimbra R, Choudhry AJ, Brown CVR, Ball CG, Cherr-Bukowiec JR, Burlew CC, Joseph B, Dunn J, Minshal CT, Carrick MM, Berg GM, Demetriades D, and the WTA C-Spine Study Group: Cervical spinal clearance: A prospective Western Trauma Association Multi-institutional Trial. J Trauma Acute Care Surg 2016;81(6…	Kenji Inaba
Zarzaur BL, Dunn JA, Leininger B, Lauerman M, Shanmuganathan K, Kaups K, Zamary K, Hartwell J, Bhakta A, Myers J, Gordy S, Todd SR, Claridge JA, Teicher E, Sperry J, Privette A, Allawi A, Burlew CC, Maung AA, Davis KA, Cogbill T, Bonne S, Livingston DH, Coimbra R, Kozar RA: Natural history of splenic vascular abnormalities after blunt injury: A Western Trauma Association multicenter trial. J Trau…	Ben Zarzaur
Martin MJ, Bush LD, Inaba K, Byerly S, Schreiber M, Peck KA, Barmparas G, Menaker J, Hazelton JP, Coimbra R, Zielinski MD, Brown CVR, Ball CG, Cherry-Bukowiec JR, Burlew CC, Dunn J, Minshall CT, Carrick MM, Berg GM, Demetriades D, Long W,: The WTA C-Spine Study Group: Cervical spine evaluation and clearance in the intoxicated patient: A prospective Western Trauma Association Multi-Institutional T…	Matt Martin
The Evolution of Care Improves Outcome in Blunt Thoracic Aortic Injury: A Western Trauma Association Multicenter Study. Shackford, Steven R. MD; Dunne, Casey E. MPH; Karmy-Jones, Riyad MD; Long, William III MD; Teso, Desarom MD; Schreiber, Martin A. MD; Watson, Justin MD; Watson, Cheri; McIntyre, Robert C. Jr. MD; Ferrigno, Lisa MD; Shapiro, Mark L. MD; Southerland, Kevin MD; Dunn, Julie A. MD; R…	Steve Shackford
Waller CJ, Cogbill TH, Kallies KJ, Ramirez LD, Cardenas JM, Todd SR, Chapman KJ, Beckman MA, Sperry JL, Anto VP, Eriksson EA, Leon SM, Anand RJ, Pearlstein M, Capano-Wehrle L, Cothren Burlew C, Fox CJ, Cullinane DC, Roberts JC, Harrison PB, Berg GM, Haan JM, Lightwine K: Contemporary management of subclavian and axillary artery injuries-A Western Trauma Association multicenter review. J Trauma Ac…	C waller
Time to stroke: A Western Trauma Association multicenter study of blunt cerebrovascular injuries. Burlew CC, Sumislawski JJ, Behnfield CD, McNutt MK, McCarthy J, Sharpe JP, Croce MA, Bala M, Kashuk J, Spalding MC, Beery PR, John S, Hunt DJ, Harmon L, Stein DM, Callcut R, Wybourn C, Sperry J, Anto V, Dunn J, Veith JP, Brown CVR, Celii A, Zander TL, Coimbra R, Berndtson AE, Moss TZ, Malhotra AK, Ha…	Clay Burlew
The Why & How Our Trauma Patients Die: A Prospective Multicenter Western Trauma Association Study. Callcut RA, Kornblith LZ, Conroy AS, Robles AJ, Meizoso JP, Namias N, Meyer DE, Haymaker A, Truitt MS, Agrawal V, Haan JM, Lightwine KL, Porter JM, San Roman JL, Biffl WL, Hayashi MS, Sise MJ, Badiee J, Recinos G, Inaba K, Schroeppel TJ, Callaghan E, Dunn JA, Godin S, McIntyre RC Jr, Peltz ED, O'Nei…	Rachel Callcut
Beta blockers in critically ill patients with traumatic brain injury: Results from a multicenter, prospective, observational American Association for the Surgery of Trauma study. Ley EJ, Leonard SD, Barmparas G, Dhillon NK, Inaba K, Salim A, OʼBosky KR, Tatum D, Azmi H, Ball CG, Engels PT, Dunn JA, Carrick MM, Meizoso JP, Lombardo S, Cotton BA, Schroeppel TJ, Rizoli S, Chang DSJ, de León LA, Reze…	Eric Ley
Novel oral anticoagulants and trauma: The results of a prospective American Association for the Surgery of Trauma Multi-Institutional Trial. Leslie Kobayashi 1, Galinos Barmparas, Patrick Bosarge, Carlos V Brown, Marko Bukur, Matthew M Carrick, Richard D Catalano, Jan Holly-Nicolas, Kenji Inaba, Stephen Kaminski, Amanda L Klein, Tammy Kopelman, Eric J Ley, Ericca M Martinez, Forrest O Moore, Jaso…
Assessment of emergency general surgery care based on formally developed quality indicators. Angela Ingraham 1 , Avery Nathens 2 , Andrew Peitzman 3 , Allison Bode 4 , Gina Dorlac 5 , Warren Dorlac 5 , Preston Miller 4 , Mahsa Sadeghi 2 , Deena D Wasserman 3 , Karl Bilimoria 6 , American Association for the Surgery of Trauma Emergency General Surgery Quality Indicator Development Expert PanelSurg…	Angela Ingraham
Clearing the cervical spine in patients with distracting injuries: An AAST multi-institutional trial. Khan AD, Liebscher SC, Reiser HC, Schroeppel TJ, Anstadt MJ, Bosarge PL, Carroll SL, Quick JA, Barnes SL, Sobrino J, Murry J, Morin N, Gomez M, Consani H, Gonzalez RP.J Trauma Acute Care Surg. 2019 Jan;86(1):28-35. doi: 10.1097/TA.0000000000002063.PMID: 30188422	Richard Gonzalez
Circulation first - the time has come to question the sequencing of care in the ABCs of trauma; an American Association for the Surgery of Trauma multicenter trial. Ferrada P, Callcut RA, Skarupa DJ, Duane TM, Garcia A, Inaba K, Khor D, Anto V, Sperry J, Turay D, Nygaard RM, Schreiber MA, Enniss T, McNutt M, Phelan H, Smith K, Moore FO, Tabas I, Dubose J; AAST Multi-Institutional Trials Committee…	Paula Ferrada
Ultrasonographic inferior vena cava diameter response to trauma resuscitation after 1 hour predicts 24-hour fluid requirement. Doucet JJ, Ferrada P, Murthi S, Nirula R, Edwards S, Cantrell E, Han J, Haase D, Singleton A, Birkas Y, Casola G, Coimbra R; AAST Multi-Institutional Trials Committee.J Trauma Acute Care Surg. 2020 Jan;88(1):70-79. doi: 10.1097/TA.0000000000002525.PMID: 31688824	Jay Doucet
Neuro, trauma, or med/surg intensive care unit: Does it matter where multiple injuries patients with traumatic brain injury are admitted? Secondary analysis of the American Association for the Surgery of Trauma Multi-Institutional Trials Committee decompressive craniectomy study. Lombardo S, Scalea T, Sperry J, Coimbra R, Vercruysse G, Enniss T, Jurkovich GJ, Nirula R. J Trauma Acute Care Surg. 2…	Raminder Nirula
Geriatric traumatic brain injury-What we know and what we don't. Deborah M Stein 1 , Rosemary A Kozar, David H Livingston, Frederick Luchette, Sasha D Adams, Vaidehi Agrawal, Saman Arbabi, Jessica Ballou, Robert D Barraco, Andrew C Bernard, Walter L Biffl, Patrick L Bosarge, Karen J Brasel, Zara Cooper, Philip A Efron, Samir M Fakhry, Cassie A Hartline, Franchesca Hwang, Bellal A Joseph, Stanley …
Prehospital tourniquet use in penetrating extremity trauma: Decreased blood transfusions and limb complications. Smith AA, Ochoa JE, Wong S, Beatty S, Elder J, Guidry C, McGrew P, McGinness C, Duchesne J, Schroll R.J Trauma Acute Care Surg. 2019 Jan;86(1):43-51. doi: 10.1097/TA.0000000000002095.PMID: 30358768	Rebecca Schroll
Rib Fracture Fixation: Indications and Outcomes. Senekjian L, Nirula R.Crit Care Clin. 2017 Jan;33(1):153-165. doi: 10.1016/j.ccc.2016.08.009.PMID: 27894495	Raminder Nirula
Prospective derivation of a clinical decision rule for thoracolumbar spineevaluation after blunt trauma: An American Association for the Surgery of Trauma Multi-Institutional Trials Group Study. Inaba K, Nosanov L, Menaker J, Bosarge P, Williams L, Turay D, Cachecho R, de Moya M, Bukur M, Carl J, Kobayashi L, Kaminski S, Beekley A, Gomez M, Skiada D; AAST TL-Spine Multicenter Study Group.J Trauma…	Kenji Inaba
Trauma ICU Prevalence Project: the diversity of surgical critical care. Michetti CP, Fakhry SM, Brasel K, Martin ND, Teicher EJ, Newcomb A; TRIPP study group.Trauma Surg Acute Care Open. 2019 Feb 18;4(1):e000288. doi: 10.1136/tsaco-2018-000288. eCollection 2019.	Chris Michetti
Outcome of suicidal hanging patients and the role of targeted temperaturemanagement in hanging-induced cardiac arrest. Hsu CH, Haac B, McQuillan KA, Tisherman SA, Scalea TM, Stein DM.J Trauma Acute Care Surg. 2017 Feb;82(2):387-391. doi: 10.1097/TA.0000000000001281.PMID: 27787437	Deb Stein
NSTI Organisms and Regions: A Multicenter Study From the American Association for the Surgery of Trauma. Alvancin Louis 1 , Stephanie Savage 2 , Garth H Utter 3 , Shi-Wen Li 2 , Marie Crandall 4. J Surg Res . 2019 Nov;243:108-113. doi: 10.1016/j.jss.2019.05.006.	Stephanie Savage	42
		64
Use of proton pump inhibitors to treat persistent throat symptoms: multicentre, double blind, randomised, placebo controlled trial
BMJ 2021; 372 :m4903; (Published 07 January 2021)
Association between home insulation and hospital admission rates: retrospective cohort study using linked data from a national intervention programme
2020-12-29
Update to living systematic review on drug treatments for covid-19
2020-12-17
Does medicine run in the family—evidence from three generations of physicians in Sweden: retrospective observational study
2020-12-16
Association of high profile football matches in Europe with traffic accidents in Asia: archival study
2020-12-16
Effectiveness of hospital clowns for symptom management in paediatrics: systematic review of randomised and non-randomised controlled trials
2020-12-16
Estimating my equilibrium energy intake during lockdown: very introspective study
2020-12-16
Comparative evaluation of clinical manifestations and risk of death in patients admitted to hospital with covid-19 and seasonal influenza: cohort study
2020-12-15
Global, regional, and national estimates of target population sizes for covid-19 vaccination: descriptive study
2020-12-15
Reserving coronavirus disease 2019 vaccines for global access: cross sectional analysis
2020-12-15
Nonsensus in the treatment of proximal humerus fractures: uncontrolled, blinded, comparative behavioural analysis between Homo chirurgicus accidentus and Macaca sylvanus
2020-12-14
Effect of therapeutic suggestions during general anaesthesia on postoperative pain and opioid use: multicentre randomised controlled trial
2020-12-10
The shared risk of diabetes between dog and cat owners and their pets: register based cohort study
2020-12-10
Toxicological analysis of George’s marvellous medicine: literature review
2020-12-10
Patient mortality after surgery on the surgeon’s birthday: observational study
2020-12-10
The Babinski sign in Renaissance paintings—a reappraisal of the toe phenomenon in representations of the Christ Child: observational analysis
2020-12-10
The time to act is now: pseudo-systematic review
2020-12-10
Association between conflicts of interest and favourable recommendations in clinical guidelines, advisory committee reports, opinion pieces, and narrative reviews: systematic review
2020-12-09
Association between low density lipoprotein and all cause and cause specific mortality in Denmark: prospective cohort study
2020-12-08
Red meat intake and risk of coronary heart disease among US men: prospective cohort study
2020-12-02
Cancer risk in individuals with major birth defects: large Nordic population based case-control study among children, adolescents, and adults
2020-12-02
Clinical spectrum of coronavirus disease 2019 in Iceland: population based cohort study
2020-12-02
Active conventional treatment and three different biological treatments in early rheumatoid arthritis: phase IV investigator initiated, randomised, observer blinded clinical trial
2020-12-02
Infection fatality risk for SARS-CoV-2 in community dwelling population of Spain: nationwide seroepidemiological study
2020-11-27
Gestational age and hospital admissions during childhood: population based, record linkage study in England (TIGAR study)
2020-11-25
Association between neuraxial anaesthesia or general anaesthesia for lower limb revascularisation surgery in adults and clinical outcomes: population based comparative effectiveness study
2020-11-25
Treatment interventions to maintain abstinence from alcohol in primary care: systematic review and network meta-analysis
2020-11-25
First line drug treatment for hypertension and reductions in blood pressure according to age and ethnicity: cohort study in UK primary care
2020-11-18
Pregravid contraceptive use and fecundability: prospective cohort study
2020-11-11
Accuracy of UK Rapid Test Consortium (UK-RTC) “AbC-19 Rapid Test” for detection of previous SARS-CoV-2 infection in key workers: test accuracy study
2020-11-11
Accuracy of the Edinburgh Postnatal Depression Scale (EPDS) for screening to detect major depression among pregnant and postpartum women: systematic review and meta-analysis of individual participant data
2020-11-11
Consistency of variety of machine learning and statistical models in predicting clinical risks of individual patients: longitudinal cohort study using cardiovascular disease as exemplar
2020-11-04
Mortality due to cancer treatment delay: systematic review and meta-analysis
2020-11-04
Associations between high temperatures in pregnancy and risk of preterm birth, low birth weight, and stillbirths: systematic review and meta-analysis
2020-11-04
Effect of monitoring surgical outcomes using control charts to reduce major adverse events in patients: cluster randomised trial
2020-11-04
Use of hormone replacement therapy and risk of breast cancer: nested case-control studies using the QResearch and CPRD databases
2020-10-28
Risk of hospital admission with coronavirus disease 2019 in healthcare workers and their households: nationwide linkage cohort study
2020-10-28
Influence and management of conflicts of interest in randomised clinical trials: qualitative interview study
2020-10-27
Autocratisation and universal health coverage: synthetic control study
2020-10-23
Convalescent plasma in the management of moderate covid-19 in adults in India: open label phase II multicentre randomised controlled trial (PLACID Trial)
2020-10-22
Regulatory T cells for minimising immune suppression in kidney transplantation: phase I/IIa clinical trial
2020-10-21
Living risk prediction algorithm (QCOVID) for risk of hospital admission and mortality from coronavirus 19 in adults: national derivation and validation cohort study
2020-10-20
Effectiveness of pelvic floor muscle training with and without electromyographic biofeedback for urinary incontinence in women: multicentre randomised controlled trial
2020-10-14
Incentive programmes for smoking cessation: cluster randomized trial in workplaces in Thailand
2020-10-14
Targeting rehabilitation to improve outcomes after total knee arthroplasty in patients at risk of poor outcomes: randomised controlled trial
2020-10-13
Effect of school closures on mortality from coronavirus disease 2019: old and new predictions
2020-10-07
Association between FDA and EMA expedited approval programs and therapeutic value of new medicines: retrospective cohort study
2020-10-07
Association between the reproductive health of young women and cardiovascular disease in later life: umbrella review
2020-10-07
Effect of exercise training for five years on all cause mortality in older adults—the Generation 100 study: randomised controlled trial
2020-10-07
Fifteen year quality of life outcomes in men with localised prostate cancer: population based Australian prospective study
2020-10-07
Risk of complicated birth at term in nulliparous and multiparous women using routinely collected maternity data in England: cohort study
2020-10-01
Oral rimegepant for preventive treatment of migraine: a phase 2/3, randomised, double-blind, placebo-controlled trial		13
The Lancet15 December 2020...
Robert Croop
Richard B Lipton
Peter J Goadsby
Genome-edited, donor-derived allogeneic anti-CD19 chimeric antigen receptor T cells in paediatric and adult B-cell acute lymphoblastic leukaemia: results of two phase 1 studies
The Lancet10 December 2020...
Reuben Benjamin
Charlotte Graham
Waseem Qasim
Long-acting cabotegravir and rilpivirine dosed every 2 months in adults with HIV-1 infection (ATLAS-2M), 48-week results: a randomised, multicentre, open-label, phase 3b, non-inferiority study
The Lancet9 December 2020...
Edgar T Overton
Gary Richmond
William Spreen
Safety and efficacy of the ChAdOx1 nCoV-19 vaccine (AZD1222) against SARS-CoV-2: an interim analysis of four randomised controlled trials in Brazil, South Africa, and the UK
The Lancet8 December 2020...
Merryn Voysey
Sue Ann Costa Clemens
Andrew J Pollard
Global estimates of the need for rehabilitation based on the Global Burden of Disease study 2019: a systematic analysis for the Global Burden of Disease Study 2019
The Lancet1 December 2020...
Alarcos Cieza
Kate Causey
Theo Vos
Safety and immunogenicity of ChAdOx1 nCoV-19 vaccine administered in a prime-boost regimen in young and old adults (COV002): a single-blind, randomised, controlled, phase 2/3 trial
The Lancet19 November 2020...
Maheshi N Ramasamy
Angela M Minassian
Andrew J Pollard
Ferric carboxymaltose for iron deficiency at discharge after acute heart failure: a multicentre, double-blind, randomised, controlled trial
The Lancet13 November 2020...
Piotr Ponikowski
Bridget-Anne Kirwan
Ewa A Jankowska
Once-per-week selinexor, bortezomib, and dexamethasone versus twice-per-week bortezomib and dexamethasone in patients with multiple myeloma (BOSTON): a randomised, open-label, phase 3 trial
The Lancet12 November 2020...
Sebastian Grosicki
Maryana Simonova
Sosana Delimpasi
Use of effective contraception following provision of the progestogen-only pill for women presenting to community pharmacies for emergency contraception (Bridge-It): a pragmatic cluster-randomised crossover trial
The Lancet12 November 2020...
Sharon T Cameron
Anna Glasier
John Norrie
Efficacy and safety of lowering LDL cholesterol in older patients: a systematic review and meta-analysis of randomised controlled trials
The Lancet10 November 2020...
Baris Gencer
Nicholas A Marston
Marc S Sabatine
Intravenous alteplase for stroke with unknown time of onset guided by advanced imaging: systematic review and meta-analysis of individual patient data
The Lancet8 November 2020...
Götz Thomalla
Florent Boutitie
Christian Gerloff
Height and body-mass index trajectories of school-aged children and adolescents from 1985 to 2019 in 200 countries and territories: a pooled analysis of 2181 population-based studies with 65 million participants
The Lancet5 November 2020...
No authors available
Long-term efficacy and safety of drug-coated balloons versus drug-eluting stents for small coronary artery disease (BASKET-SMALL 2): 3-year follow-up of a randomised, non-inferiority trial
The Lancet19 October 2020...
Raban V Jeger
Ahmed Farah
Bruno Scheller
Plasma ACE2 and risk of death or cardiometabolic diseases: a case-cohort analysis
The Lancet1 October 2020...
Sukrit Narula
Salim Yusuf
Guillaume Paré
ORIGINAL ARTICLEJAN 07, 2021Brief Report: Vaginal Transmission of Cancer from Mothers with Cervical Cancer to Infants
Arakawa A., Ichikawa H., Kubo T., et al.|N Engl J Med 2021; 384:42-50…is provided in the Supplementary Methods section in the Supplementary Appendix, available with the full text of this article at NEJM.org. The research protocol was approved by relevant institutional review boards or ethics committees. The parents of the children provided written informed consent.…
ORIGINAL ARTICLEJAN 07, 2021Dipeptidyl Peptidase 4 Inhibition for Prophylaxis of Acute Graft-versus-Host Disease
Farag S.S., Abu Zaid M., Schwartz J.E., et al.|N Engl J Med 2021; 384:11-19…The trial was designed by all nine authors. Data were collected and trial procedures were overseen by the trial investigators and the supporting research staff of the Clinical Trials Office of the Indiana University Comprehensive Cancer Center. The first author was responsible for data analysis. All…
ORIGINAL ARTICLEJAN 07, 2021Tocilizumab in Patients Hospitalized with Covid-19 Pneumonia
Salama C., Han J., Yau L., et al.|N Engl J Med 2021; 384:20-30…participating country. The sponsor designed the trial, conducted it according to the protocol, collected the data, and performed analyses; a contract research organization paid by the sponsor managed and monitored the trial under the direction and supervision of the sponsor. All the authors vouch…
ORIGINAL ARTICLEJAN 07, 2021Phase 3 Trial of Interleukin-1 Trap Rilonacept in Recurrent Pericarditis
Klein A.L., Imazio M., Cremer P., et al.|N Engl J Med 2021; 384:31-41…all participating centers. The sponsor directed all aspects of the trial, held the data, and performed the statistical analyses. The academic research organization C5Research provided independent confirmation of the trial analyses. The first two authors and the sixth and last two authors (employees…
ORIGINAL ARTICLEJAN 06, 2021Early High-Titer Plasma Therapy to Prevent Severe Covid-19 in Older Adults
Libster R., Pérez Marc G., Wappner D., et al.|10.1056/NEJMoa2033700Severe acute respiratory syndrome coronavirus 2 (SARS-CoV-2), the etiologic agent of coronavirus disease 2019 (Covid-19), causes a particularly severe illness in older adults. The percentage of these patients who are hospitalized is high, and most deaths from Covid-19 worldwide occur in this age…
ORIGINAL ARTICLEDEC 31, 2020Higher or Lower Hemoglobin Transfusion Thresholds for Preterm Infants
Kirpalani H., Bell E.F., Hintz S.R., et al.|N Engl J Med 2020; 383:2639-2651In this open, randomized, multicenter trial involving extremely-low-birth-weight preterm infants, the use of a higher hemoglobin threshold for red-cell transfusion did not improve survival without neurodevelopmental impairment at 22 to 26 months of age, corrected for prematurity.
ORIGINAL ARTICLEDEC 31, 2020Trial of Dexamethasone for Chronic Subdural Hematoma
Hutchinson P.J., Edlmann E., Bulters D., et al.|N Engl J Med 2020; 383:2616-2627…placebo in patients with symptomatic chronic subdural hematoma. Ethical approval in the United Kingdom was obtained from the North-West Haydock Research and Ethics Committee in 2015. An internal pilot randomized trial, which enrolled 100 patients at seven trial sites, confirmed the operational…
ORIGINAL ARTICLEDEC 31, 2020Safety and Efficacy of the BNT162b2 mRNA Covid-19 Vaccine
Polack F.P., Thomas S.J., Kitchin N., et al.|N Engl J Med 2020; 383:2603-2615Coronavirus disease 2019 (Covid-19) has affected tens of millions of people globally since it was declared a pandemic by the World Health Organization on March 11, 2020. Older adults, persons with certain coexisting conditions, and front-line workers are at highest risk for Covid-19 and its…
ORIGINAL ARTICLEDEC 31, 2020Somatic Mutations in UBA1 and Severe Adult-Onset Autoinflammatory Disease
Beck D.B., Ferrada M.A., Sikora K.A., et al.|N Engl J Med 2020; 383:2628-2638…study populations at University College London and Leeds Teaching Hospitals NHS Trust in the United Kingdom. All participants were enrolled in research studies that had been approved by the respective institutional review boards and provided written informed consent. Clinical diagnoses were defined…
ORIGINAL ARTICLEDEC 24, 2020Antenatal Dexamethasone for Early Preterm Birth in Low-Resource Countries
The WHO ACTION Trials Collaborators|N Engl J Med 2020; 383:2514-2525…an expert panel that was subsequently convened by the WHO identified the conduct of efficacy trials in hospitals in low-resource countries as a research priority in order to resolve this controversy and guide clinicians and policymakers on the use of antenatal glucocorticoids. We conducted the WHO…
ORIGINAL ARTICLEDEC 24, 2020Changes in Seizure Frequency and Antiepileptic Therapy during Pregnancy
Pennell P.B., French J.A., May R.C., et al.|N Engl J Med 2020; 383:2547-2556In a prospective study involving women with epilepsy, the incidence of seizures was similar regardless of whether women were pregnant or not pregnant during similar time periods. Pregnant women had more changes in the dose of anticonvulsant drugs during pregnancy than did nonpregnant women.
ORIGINAL ARTICLEDEC 24, 2020Randomized Trial of Focused Ultrasound Subthalamotomy for Parkinson’s Disease
Martínez-Fernández R., Máñez-Miró J.U., Rodríguez-Rojas R., et al.|N Engl J Med 2020; 383:2501-2513Parkinson’s disease is characterized by bradykinesia, rigidity, and resting tremor. Several medical treatments are available, but refractory motor manifestations such as tremor and motor complications impair quality of life for many patients. Deep-brain stimulation of the subthalamic nucleus has…
ORIGINAL ARTICLEDEC 24, 2020Mortality with Paclitaxel-Coated Devices in Peripheral Artery Disease
Nordanstig J., James S., Andersson M., et al.|N Engl J Med 2020; 383:2538-2546…of Gothenburg, Sweden. Trial management and statistical analyses are performed at the Uppsala Clinical Research Center at Uppsala University. The trial is funded by grants from the Swedish Research Council, the Swedish Heart–Lung Foundation, and Region Västra Götaland. In addition, all the companies…
ORIGINAL ARTICLEDEC 24, 2020Oral Azacitidine Maintenance Therapy for Acute Myeloid Leukemia in First Remission
Wei A.H., Döhner H., Pocock C., et al.|N Engl J Med 2020; 383:2526-2537Older patients with acute myeloid leukemia were treated with intensive chemotherapy and then randomly assigned to receive placebo or oral azacitidine (CC-486) daily for 14 days per 28-day cycle. CC-486 was associated with significantly longer relapse-free and overall survival, with some gastrointestinal side effects but mainte…
ORIGINAL ARTICLEDEC 23, 2020Antibody Status and Incidence of SARS-CoV-2 Infection in Health Care Workers
Lumley S.F., O’Donnell D., Stoesser N.E., et al.|10.1056/NEJMoa2034545…were followed until November 30, 2020. Deidentified data were obtained from the Infections in Oxfordshire Research Database, which has generic research ethics committee, Health ResearchAuthority, and Confidentiality Advisory Group approvals. Laboratory Assays. Serologic investigations were…
ORIGINAL ARTICLEDEC 22, 2020A Neutralizing Monoclonal Antibody for Hospitalized Patients with Covid-19
ACTIV-3/TICO LY-CoV555 Study Group|10.1056/NEJMoa2033130…single intravenous infusion over a 1-hour period. The infusion was prepared by trial pharmacists. All other personnel, including investigators and research staff, clinical staff, and patients, were unaware of the trial-group assignments. Other medications were permitted except therapies that may…
ORIGINAL ARTICLEDEC 17, 2020Safety and Immunogenicity of SARS-CoV-2 mRNA-1273 Vaccine in Older Adults
Anderson E.J., Rouphael N.G., Widge A.T., et al.|N Engl J Med 2020; 383:2427-2438…The trial was conducted at Kaiser Permanente Washington Health Research Institute in Seattle, the Emory University School of Medicine in Atlanta, and the National Institute of Allergy and Infectious Diseases (NIAID) Vaccine Research Center in Bethesda, Maryland. Enrolled adults were healthy and…
ORIGINAL ARTICLEDEC 17, 2020An Outbreak of Covid-19 on an Aircraft Carrier
Kasper M.R., Geibe J.R., Sears C.L., et al.|N Engl J Med 2020; 383:2417-2426The U.S.S. Theodore Roosevelt was conducting operations in the western Pacific Ocean when an outbreak of infection with severe acute respiratory syndrome coronavirus 2 (SARS-CoV-2) occurred on board. On identification of the outbreak, the ship was diverted to U.S. Naval Base Guam. The base hospital,…
ORIGINAL ARTICLEDEC 17, 2020SARS-CoV-2 Transmission among Marine Recruits during Quarantine
Letizia A.G., Ramos I., Obla A., et al.|N Engl J Med 2020; 383:2407-2416U.S. Marine Corps recruits quarantined at home for 2 weeks; after this period, 0.9% were found to be infected with severe acute respiratory syndrome coronavirus 2 (SARS-CoV-2). During a second, supervised 2-week quarantine on a college campus, 1.9% had become newly infected, and most were asymptomatic.
ORIGINAL ARTICLEDEC 17, 2020Safety and Immunogenicity of Two RNA-Based Covid-19 Vaccine Candidates
Walsh E.E., Frenck R.W., Falsey A.R., et al.|N Engl J Med 2020; 383:2439-2450Since the first cases of coronavirus disease 2019 (Covid-19) in Wuhan, China, in December 2019, pandemic illness has spread to millions of persons worldwide. An increased risk of severe disease and death has been noted among the elderly and among persons with preexisting medical conditions. No…
ORIGINAL ARTICLEDEC 17, 2020REGN-COV2, a Neutralizing Antibody Cocktail, in Outpatients with Covid-19
Weinreich D.M., Sivapalasingam S., Norton T., et al.|10.1056/NEJMoa2035002Severe acute respiratory syndrome coronavirus 2 (SARS-CoV-2), a novel coronavirus first identified in December 2019, is the causative agent of coronavirus disease 2019 (Covid-19). After becoming infected, most persons have few or no symptoms despite having high viral loads, and their condition can…
ORIGINAL ARTICLEDEC 11, 2020Baricitinib plus Remdesivir for Hospitalized Adults with Covid-19
Kalil A.C., Patterson T.F., Mehta A.K., et al.|10.1056/NEJMoa2031994In May 2020, the first stage of the Adaptive Covid-19 Treatment Trial (ACTT-1), a randomized, double-blind, placebo-controlled trial, showed that remdesivir is an effective treatment for hospitalized adult patients with coronavirus disease 2019 (Covid-19) pneumonia. Despite the benefits of…
ORIGINAL ARTICLEDEC 10, 2020Evinacumab in Patients with Refractory Hypercholesterolemia
Rosenson R.S., Burgess L.J., Ebenbichler C.F., et al.|N Engl J Med 2020; 383:2307-2319…designed the trial protocol and selected the participating sites. Clinical trial monitoring and site supervision were performed by a contract research organization with oversight by the sponsor. The sponsor was also involved in the collection, analysis, and interpretation of the data and checked…
ORIGINAL ARTICLEDEC 10, 2020Survival with Olaparib in Metastatic Castration-Resistant Prostate Cancer
Hussain M., Mateo J., Fizazi K., et al.|N Engl J Med 2020; 383:2345-2357Metastatic castration-resistant prostate cancer remains lethal. Men with deleterious alterations in genes involved in homologous recombination repair, such as BRCA1 and BRCA2, have more aggressive disease and higher mortality than those with proficient homologous recombination repair. The goal of…
ORIGINAL ARTICLEDEC 10, 2020Phase 1–2 Trial of a SARS-CoV-2 Recombinant Spike Protein Nanoparticle Vaccine
Keech C., Albert G., Cho I., et al.|N Engl J Med 2020; 383:2320-2332…with funding support from the Coalition for Epidemic Preparedness Innovations. The trial protocol was approved by the Alfred Hospital Human Research Ethics Committee (Melbourne) and was performed in accordance with the International Council for Harmonisation Good Clinical Practice guidelines.…
ORIGINAL ARTICLEDEC 10, 2020Efficacy of Tocilizumab in Patients Hospitalized with Covid-19
Stone J.H., Frigault M.J., Serling-Boyd N.J., et al.|N Engl J Med 2020; 383:2333-2344Infections with severe acute respiratory syndrome coronavirus 2 (SARS-CoV-2), the virus that causes coronavirus disease 2019 (Covid-19), now number more than 7 million in the United States. At the peak of the pandemic to date, more than 1000 Americans died from Covid-19 each day, and more than…
ORIGINAL ARTICLEDEC 05, 2020Brief Report: CRISPR-Cas9 Gene Editing for Sickle Cell Disease and β-Thalassemia
Frangoul H., Altshuler D., Cappellini M.D., et al.|10.1056/NEJMoa2031054Transfusion-dependent β-thalassemia (TDT) and sickle cell disease (SCD) are the most common monogenic diseases worldwide, with an annual diagnosis in approximately 60,000 patients with TDT and 300,000 patients with SCD. Both diseases are caused by mutations in the hemoglobin β subunit gene (HBB).…
ORIGINAL ARTICLEDEC 05, 2020Post-Transcriptional Genetic Silencing of BCL11A to Treat Sickle Cell Disease
Esrick E.B., Lehmann L.E., Biffi A., et al.|10.1056/NEJMoa2029392Sickle cell disease is a common inherited disease affecting approximately 100,000 persons in the United States; worldwide, about 400,000 infants are born with sickle cell disease each year. Sickle hemoglobin (HbS) is a variant of normal adult hemoglobin (HbA) that is produced when the β-globin gene…
ORIGINAL ARTICLEDEC 03, 2020Malaria Chemoprevention in the Postdischarge Management of Severe Anemia
Kwambai T.K., Dhabangi A., Idro R., et al.|N Engl J Med 2020; 383:2242-2254…Medical Research Institute, Makerere University School of Medicine, the Western Norway Regional Committee for Medical and Health Research Ethics, and the Liverpool School of Tropical Medicine. This article is published with the permission of the director of the Kenya Medical ResearchInstitute.…
ORIGINAL ARTICLEDEC 03, 2020Effect of Finerenone on Chronic Kidney Disease Outcomes in Type 2 Diabetes
Bakris G.L., Agarwal R., Anker S.D., et al.|N Engl J Med 2020; 383:2219-2229Type 2 diabetes is the leading cause of chronic kidney disease (CKD) worldwide. International guidelines for the management of CKD in patients with type 2 diabetes recommend control of hypertension and hyperglycemia, as well as the use of a renin–angiotensin system (RAS) blocker (an…
ORIGINAL ARTICLEDEC 03, 2020Pembrolizumab in Microsatellite-Instability–High Advanced Colorectal Cancer
André T., Shiu K.-K., Kim T.W., et al.|N Engl J Med 2020; 383:2207-2218Colorectal cancer is clinically defined by its tissue of origin in the colon or rectum, but it is a heterogeneous disease classified by its genetics. Despite well-known genetic differences in the disease, chemotherapy treatment of colorectal cancer is largely uniform. Patients with newly diagnosed…
ORIGINAL ARTICLEDEC 03, 2020“Super-Spreaders” and Person-to-Person Transmission of Andes Virus in Argentina
Martínez V.P., Di Paola N., Alonso D.O., et al.|N Engl J Med 2020; 383:2230-2241In late 2018, Andes virus was identified as the cause of an outbreak of hantavirus pulmonary syndrome in Argentina. This outbreak was associated with 34 confirmed infections and 11 deaths. A detailed investigation identified person-to-person transmission that was driven by three symptomatic persons.
ORIGINAL ARTICLEDEC 02, 2020Repurposed Antiviral Drugs for Covid-19 — Interim WHO Solidarity Trial Results
WHO Solidarity Trial Consortium|10.1056/NEJMoa2023184In February 2020, a World Health Organization (WHO) research forum on coronavirus disease 2019 (Covid-19) recommended evaluation of treatments in large, randomized trials, and other WHO expert groups identified four repurposed antiviral drugs that might have at least a moderate effect on mortality:…
ORIGINAL ARTICLENOV 26, 2020Once-Weekly Insulin for Type 2 Diabetes without Previous Insulin Treatment
Rosenstock J., Bajaj H.S., Janež A., et al.|N Engl J Med 2020; 383:2107-2116Evolving guidelines for standards of care from the American Diabetes Association and the European Association for the Study of Diabetes recommend treatment escalation when individualized glycemic targets are not reached in patients with type 2 diabetes. Despite these recommendations, clinical…
ORIGINAL ARTICLENOV 26, 2020A Randomized Trial of Laryngeal Mask Airway in Neonatal Resuscitation
Pejovic N.J., Myrnerts Höök S., Byamugisha J., et al.|N Engl J Med 2020; 383:2138-2147…Committee for Medical and Health Research Ethics in Norway. The manufacturers of the laryngeal mask airway and the face mask did not provide support for the trial and were not involved its design or conduct or in the writing of the manuscript. The sponsors (the Research Council of Norway and the…
ORIGINAL ARTICLENOV 26, 2020Phase 2 Trial of the DPP-1 Inhibitor Brensocatib in Bronchiectasis
Chalmers J.D., Haworth C.S., Metersky M.L., et al.|N Engl J Med 2020; 383:2127-2137Non–cystic fibrosis bronchiectasis (referred to here as bronchiectasis) is a chronic inflammatory disease defined as permanent dilatation of the bronchi. Patients characteristically have a daily cough and sputum production, as well as frequent exacerbations. Exacerbations are independently…
ORIGINAL ARTICLENOV 26, 2020Rivaroxaban in Patients with Atrial Fibrillation and a Bioprosthetic Mitral Valve
Guimarães H.P., Lopes R.D., de Barros e Silva P.G.M., et al.|N Engl J Med 2020; 383:2117-2126…safety monitoring board reviewed unblinded patient-level data for safety on an ongoing basis during the trial. Data were gathered by trained research personnel at 49 sites in Brazil. This investigator-initiated trial was supported by the Brazilian Ministry of Health (Programa de Apoio ao…
SPECIAL ARTICLENOV 26, 2020Women Physicians and Promotion in Academic Medicine
Richter K.P., Clark L., Wick J.A., et al.|N Engl J Med 2020; 383:2148-2157…study conducted in 2014 showed that sex disparity with respect to promotion remained even after accounting for age, experience, specialty, and research productivity. As of 2014, 38% of full-time medical school faculty members, but only 21% of full professors and 15% of department chairs, were women…
SPECIAL REPORTNOV 26, 2020Wildfires, Global Climate Change, and Human Health
Xu R., Yu P., Abramson M.J., et al.|N Engl J Med 2020; 383:2173-2181The world has already observed many devastating effects of human-induced climate change. A vivid manifestation is the several large wildfires that have occurred recently — in some cases, fires of unprecedented scale and duration — including wildfires in Australia in 2019 to 2020, the Amazon…
ORIGINAL ARTICLENOV 24, 2020A Cluster-Randomized Trial of Hydroxychloroquine for Prevention of Covid-19
Mitjà O., Corbacho-Monné M., Ubals M., et al.|10.1056/NEJMoa2021801Coronavirus disease 2019 (Covid-19) is a rapidly emerging infectious disease caused by the severe acute respiratory syndrome coronavirus 2 (SARS-CoV-2). Among contacts of persons with Covid-19, the percentage in whom new cases develop (secondary attack rate) has been estimated at 10 to 15%. The…
ORIGINAL ARTICLENOV 24, 2020A Randomized Trial of Convalescent Plasma in Covid-19 Severe Pneumonia
Simonovich V.A., Burgos Pratx L.D., Scibona P., et al.|10.1056/NEJMoa2031304In late 2019, the severe acute respiratory syndrome coronavirus 2 (SARS-CoV-2) emerged in Wuhan, China, and has spread worldwide since then, infecting millions of people. Coronavirus disease 2019 (Covid-19), the disease caused by SARS-CoV-2, has clinical manifestations ranging from no symptoms to…
ORIGINAL ARTICLENOV 19, 2020Effect of Hydroxychloroquine in Hospitalized Patients with Covid-19
The RECOVERY Collaborative Group|N Engl J Med 2020; 383:2030-2040…Appendix, available with the full text of this article at NEJM.org.) The investigators were assisted by the National Institute for Health Research Clinical Research Network, and the trial is coordinated by the Nuffield Department of Population Health at the University of Oxford, the trial sponsor.…
ORIGINAL ARTICLENOV 19, 2020Golimumab and Beta-Cell Function in Youth with New-Onset Type 1 Diabetes
Quattrin T., Haller M.J., Steck A.K., et al.|N Engl J Med 2020; 383:2007-2017…insulin therapy. Most efforts to prevent or slow disease progression have been directed at patients with stage 3 disease. Despite decades of research, a limited number of immune-modulating drugs have been shown to slow disease progression, and no drug has been approved as a disease-modifying…
ORIGINAL ARTICLENOV 19, 2020First-Line Lorlatinib or Crizotinib in Advanced ALK-Positive Lung Cancer
Shaw A.T., Bauer T.M., de Marinis F., et al.|N Engl J Med 2020; 383:2018-2029…institutional review board or independent ethics committee at each site and complied with the International Ethical Guidelines for Biomedical Research Involving Human Subjects, Good Clinical Practice guidelines, the principles of the Declaration of Helsinki, and local laws. The trial was designed…
ORIGINAL ARTICLENOV 19, 2020Hydroxychloroquine with or without Azithromycin in Mild-to-Moderate Covid-19
Cavalcanti A.B., Zampieri F.G., Rosa R.G., et al.|N Engl J Med 2020; 383:2041-2052…NEJM.org) and approved by the Brazilian National Commission for Research Ethics, the Brazilian Health Regulatory Agency (ANVISA), and ethics committees at the participating sites. The trial was funded by the hospitals and research institutes participating in Coalition Covid-19 Brazil (see the…
ORIGINAL ARTICLENOV 16, 2020Cryoballoon Ablation as Initial Therapy for Atrial Fibrillation
Wazni O.M., Dandamudi G., Sood N., et al.|10.1056/NEJMoa2029554…statistical analysis plan (available with the full text of this article at NEJM.org), and reviewed the manuscript that was submitted. A contract research organization (NAMSA) performed database development, data review, and site monitoring. An independent clinical events committee and a core…
ORIGINAL ARTICLENOV 16, 2020Cryoablation or Drug Therapy for Initial Treatment of Atrial Fibrillation
Andrade J.G., Wells G.A., Deyell M.W., et al.|10.1056/NEJMoa2029980…institutional review committee at each center. Data monitoring and collection and the primary data analysis were performed by the Cardiovascular Research Methods Centre (University of Ottawa) and the steering committee. The first author prepared the manuscript. The authors vouch for the accuracy and…
ORIGINAL ARTICLENOV 16, 2020Sotagliflozin in Patients with Diabetes and Recent Worsening Heart Failure
Bhatt D.L., Szarek M., Steg P.G., et al.|10.1056/NEJMoa2030183Sodium–glucose cotransporter 2 (SGLT2) inhibitors represent a major therapeutic advance. They were initially developed to treat hyperglycemia in patients with diabetes mellitus. Subsequently, several SGLT2 inhibitors were shown to lower the risk of hospitalization for heart failure among patients…
ORIGINAL ARTICLENOV 16, 2020Sotagliflozin in Patients with Diabetes and Chronic Kidney Disease
Bhatt D.L., Szarek M., Pitt B., et al.|10.1056/NEJMoa2030186Patients with diabetes mellitus are at high risk for both heart failure and ischemic events. Sodium–glucose cotransporter 2 (SGLT2) inhibitors have been shown to be effective for the treatment of type 2 diabetes mellitus and to lower the risk of hospitalization for heart failure among patients with…
ORIGINAL ARTICLENOV 13, 2020A Placebo-Controlled Trial of Subcutaneous Semaglutide in Nonalcoholic Steatohepatitis
Newsome P.N., Buchholtz K., Cusi K., et al.|10.1056/NEJMoa2028395…in a sequential manner to determine the activity score for nonalcoholic fatty liver disease and the fibrosis stage (according to NASH Clinical Research Network criteria). The pathologists were unaware of the treatment assignments, patient characteristics, and each other’s assessments. The two…
ORIGINAL ARTICLENOV 13, 2020Polypill with or without Aspirin in Persons without Cardiovascular Disease
Yusuf S., Joseph P., Dans A., et al.|10.1056/NEJMoa2028220…each country approved the protocol (available with the full text of this article at NEJM.org). The trial was coordinated by the Population Health Research Institute, Hamilton Health Sciences and McMaster University, in Hamilton, Ontario, Canada, with national coordinating centers in each country.…
ORIGINAL ARTICLENOV 13, 2020Cardiac Myosin Activation with Omecamtiv Mecarbil in Systolic Heart Failure
Teerlink J.R., Diaz R., Felker G.M., et al.|10.1056/NEJMoa2025797…for unstable angina, and coronary revascularization), and strokes were adjudicated by an external clinical-events committee at the Duke Clinical Research Institute, whose members were unaware of trial group assignments and used standardized definitions. (Details are provided in the Supplementary…
ORIGINAL ARTICLENOV 12, 2020A Randomized Trial Comparing Antibiotics with Appendectomy for Appendicitis
The CODA Collaborative|N Engl J Med 2020; 383:1907-1919…based on the first 90 days after randomization. Methods. Trial Design and Oversight. The CODA trial was funded by the Patient-Centered Outcomes Research Institute. The trial design has been described previously, and the protocol, including the statistical analysis plan, is available with the full…
ORIGINAL ARTICLENOV 12, 2020Macrolide and Nonmacrolide Resistance with Mass Azithromycin Distribution
Doan T., Worden L., Hinterwirth A., et al.|N Engl J Med 2020; 383:1941-1950…visits. Trial Oversight. We obtained ethical approval for the trial from the University of California, San Francisco (UCSF), Committee for Human Research and the ethics committee of the Niger Ministry of Health. The trial was undertaken in accordance with the principles of the Declaration of…
ORIGINAL ARTICLENOV 12, 2020An mRNA Vaccine against SARS-CoV-2 — Preliminary Report
Jackson L.A., Anderson E.J., Rouphael N.G., et al.|N Engl J Med 2020; 383:1920-1931…SARS-CoV-2 infection by serology or polymerase chain reaction before enrollment. The trial was conducted at the Kaiser Permanente Washington Health Research Institute in Seattle and at the Emory University School of Medicine in Atlanta. The protocol, available with the full text of this article at…
ORIGINAL ARTICLENOV 12, 2020Intussusception after Rotavirus Vaccine Introduction in India
Reddy S.N., Nair N.P., Tate J.E., et al.|N Engl J Med 2020; 383:1932-1940Postlicensure studies of rotavirus vaccines have shown varying risks of intussusception in different settings worldwide. The association of intussusception with rotavirus vaccination was identified in 1998, when RotaShield (Wyeth–Lederle Vaccines), the first licensed rotavirus vaccine, was withdrawn…
SPECIAL ARTICLENOV 12, 2020Automated Identification of Adults at Risk for In-Hospital Clinical Deterioration
Escobar G.J., Liu V.X., Schuler A., et al.|N Engl J Med 2020; 383:1951-1960…admission, our population of patients may differ from those in other hospital cohorts. Reflection on our findings suggests future directions for research. One direction is to quantify the relative contributions of the predictive model and the clinical rescue and palliative care processes. Automated…
ORIGINAL ARTICLENOV 05, 2020Brief Report: Lineage-Independent Tumors in Bilateral Neuroblastoma
Coorens T.H.H., Farndon S.J., Mitchell T.J., et al.|N Engl J Med 2020; 383:1860-1865Tumors that occur in multiple sites usually represent metastatic disease originating from the same primary tumor. However, in some forms of childhood cancer, it has been proposed that synchronous lesions that are located in separate anatomical regions may represent independent tumors. The only…
ORIGINAL ARTICLENOV 05, 2020Remdesivir for the Treatment of Covid-19 — Final Report
Beigel J.H., Tomashek K.M., Dodd L.E., et al.|N Engl J Med 2020; 383:1813-1826…were performed remotely. Research staff were often assigned other clinical duties, and staff illnesses strained research resources. Many sites did not have adequate supplies of personal protective equipment and trial-related supplies, such as swabs. However, research teams were motivated to find…
ORIGINAL ARTICLENOV 05, 2020Screening and Intervention to Prevent Falls and Fractures in Older People
Lamb S.E., Bruce J., Hossain A., et al.|N Engl J Med 2020; 383:1848-1859…facilities (with or without nursing care) and persons with terminal illnesses or life expectancy of less than 6 months were excluded. The National Research Ethics Service approved the trial, which was overseen by a trial steering committee and a data and safety monitoring committee. All the authors…
ORIGINAL ARTICLENOV 05, 2020Colchicine in Patients with Chronic Coronary Disease
Nidorf S.M., Fiolet A.T.L., Mosterd A., et al.|N Engl J Med 2020; 383:1838-1847…with GenesisCare and the Heart and Vascular Research Institute of Sir Charles Gairdner Hospital in Western Australia. On October 27, 2016, patient recruitment was expanded with the inclusion of 30 centers of the Dutch Network for Cardiovascular Research in the Netherlands. Enrollment was completed…
ORIGINAL ARTICLENOV 05, 2020Remdesivir for 5 or 10 Days in Patients with Severe Covid-19
Goldman J.D., Lye D.C.B., Hui D.S., et al.|N Engl J Med 2020; 383:1827-1837The global pandemic of severe acute respiratory syndrome coronavirus 2 (SARS-CoV-2) has plunged large parts of the world into a protracted medical, social, and economic crisis. Coronavirus disease 2019 (Covid-19), the respiratory illness caused by SARS-CoV-2 infection, has caused over a quarter…
ORIGINAL ARTICLEOCT 29, 2020Low-Dose Edoxaban in Very Elderly Patients with Atrial Fibrillation
Okumura K., Akao M., Yoshida T., et al.|N Engl J Med 2020; 383:1735-1745The prevalence of atrial fibrillation increases with age, and both atrial fibrillation and age are independent risk factors for stroke. Clinical guidelines for the prevention of stroke in patients with atrial fibrillation recommend the use of direct oral anticoagulants, including in elderly…
ORIGINAL ARTICLEOCT 29, 2020Exome Sequencing for Prenatal Diagnosis in Nonimmune Hydrops Fetalis
Sparks T.N., Lianoglou B.R., Adami R.R., et al.|N Engl J Med 2020; 383:1746-1756Prenatal diagnosis has historically been performed with the use of G-banded karyotyping to detect chromosomal abnormalities. This approach results in a diagnosis in 9 to 19% of fetal anomalies, and chromosomal microarray analysis provides an additional 6% yield. Therefore, the cause of the majority…
ORIGINAL ARTICLEOCT 29, 2020Osimertinib in Resected EGFR-Mutated Non–Small-Cell Lung Cancer
Wu Y.-L., Tsuboi M., He J., et al.|N Engl J Med 2020; 383:1711-1723The incidence of recurrence after curative resection among patients with stage IB, II, or IIIA non–small-cell lung cancer is high and is only slightly lower with adjuvant chemotherapy. A randomized trial of adjuvant osimertinib involving patients with EGFR mutation–positive NSCLC showed a substantial decrease in recurrence. Centra…
ORIGINAL ARTICLEOCT 29, 2020Humoral Immune Response to SARS-CoV-2 in Iceland
Gudbjartsson D.F., Norddahl G.L., Melsted P., et al.|N Engl J Med 2020; 383:1724-1734Severe acute respiratory syndrome coronavirus 2 (SARS-CoV-2), causing coronavirus disease 2019 (Covid-19), emerged in December 2019. Seroconversion of most patients with Covid-19 occurs between 7 and 14 days after diagnosis. A study of 61,000 persons in Spain showed that 5% of the population had…
SPECIAL REPORTOCT 29, 2020Implications of the 2020 Election for U.S. Health Policy
Blendon R.J. and Benson J.M.|N Engl J Med 2020; 383:e105This article explores the implications of the 2020 election for the future of health policy in the United States. A substantial body of research has shown that policy decisions made by nationally elected officials in recent years more closely reflect the views of their party’s adherents than they do…
ORIGINAL ARTICLEOCT 28, 2020SARS-CoV-2 Neutralizing Antibody LY-CoV555 in Outpatients with Covid-19
Chen P., Nirula A., Heller B., et al.|10.1056/NEJMoa2029849…convalescent plasma obtained from a patient with Covid-19. The antibody was developed by Eli Lilly after its discovery by researchers at AbCellera and at the Vaccine Research Center of the National Institute of Allergy and Infectious Diseases. The discovery of LY-CoV555 and its passive protection…
ORIGINAL ARTICLEOCT 22, 2020Dasatinib–Blinatumomab for Ph-Positive Acute Lymphoblastic Leukemia in Adults
Foà R., Bassan R., Vitale A., et al.|N Engl J Med 2020; 383:1613-1623…protein (190-kd fusion protein [p190] or 210-kd fusion protein [p210]) and the presence or absence of additional genomic lesions. Translational research end points included an analysis of copy-number aberrations, screening for ABL1 mutations in patients who had an increase in minimal residual…
ORIGINAL ARTICLEOCT 22, 2020Interferon Beta-1b and Lopinavir–Ritonavir for Middle East Respiratory Syndrome
Arabi Y.M., Asiri A.Y., Assiri A.M., et al.|N Engl J Med 2020; 383:1645-1656…review board at each participating site. Mobile research teams were deployed to initiate trial procedures at some sites. Data monitoring and quality checks were conducted by the management committee and the sponsor. The sponsor supported research coordinators, provided the trial medications, and…
ORIGINAL ARTICLEOCT 22, 2020Inhaled Molgramostim Therapy in Autoimmune Pulmonary Alveolar Proteinosis
Trapnell B.C., Inoue Y., Bonella F., et al.|N Engl J Med 2020; 383:1635-1644Autoimmune pulmonary alveolar proteinosis (aPAP) is a disease characterized by alveolar filling that leads to progressive accumulation of surfactant in alveoli, hypoxemia, and in some patients, the development of serious infections or pulmonary fibrosis. Although PAP can be caused by multiple…
ORIGINAL ARTICLEOCT 22, 2020Anti–Siglec-8 Antibody for Eosinophilic Gastritis and Duodenitis
Dellon E.S., Peterson K.A., Murray J.A., et al.|N Engl J Med 2020; 383:1624-1634Eosinophilic gastrointestinal diseases are chronic inflammatory conditions characterized by gastrointestinal symptoms and eosinophilic infiltration of the gastrointestinal mucosa. Emerging evidence suggests a role for mast cells in the pathogenesis and symptomatic burden of these conditions. Whereas…
ORIGINAL ARTICLEOCT 15, 2020Brief Report: Purifying Selection against Pathogenic Mitochondrial DNA in Human T Cells
Walker M.A., Lareau C.A., Ludwig L.S., et al.|N Engl J Med 2020; 383:1556-1563Some of the most challenging mitochondrial disorders arise from mutations in mitochondrial DNA (mtDNA), a high-copy-number genome that is maternally inherited. These disorders manifest with marked clinical heterogeneity, in part because tissues generally contain a mixture of both nonmutant and…
ORIGINAL ARTICLEOCT 15, 2020Genomewide Association Study of Severe Covid-19 with Respiratory Failure
The Severe Covid-19 GWAS Group|N Engl J Med 2020; 383:1522-1534…hospitals in Italy were the following: Fondazione IRCCS Cá Granda Ospedale Maggiore Policlinico in Milan (597 patients); Humanitas Clinical and Research Center, IRCCS, in Milan (154 patients); and UNIMIB (Università degli Studi di Milano–Bicocca) School of Medicine, San Gerardo Hospital, in Monza…
ORIGINAL ARTICLEOCT 15, 2020Life Expectancy after Bariatric Surgery in the Swedish Obese Subjects Study
Carlsson L.M.S., Sjöholm K., Jacobson P., et al.|N Engl J Med 2020; 383:1535-1543Obesity is associated with life-threatening diseases and premature death and reduces life expectancy by 5 to 20 years. Bariatric surgery leads to durable weight loss and reduces the risk of cardiovascular disease, type 2 diabetes, and cancer. In 2007, we reported that bariatric surgery reduced…
ORIGINAL ARTICLEOCT 15, 2020Trial of Upadacitinib or Abatacept in Rheumatoid Arthritis
Rubbert-Roth A., Enejosa J., Pangan A.L., et al.|N Engl J Med 2020; 383:1511-1521Upadacitinib is an oral, reversible Janus kinase (JAK) inhibitor with selectivity for JAK1 over JAK2, JAK3, and tyrosine kinase 2 that has been approved for the treatment of rheumatoid arthritis. Studies have shown remission with the use of upadacitinib in approximately 30% of patients regardless of…
ORIGINAL ARTICLEOCT 15, 2020Evaluation of the mRNA-1273 Vaccine against SARS-CoV-2 in Nonhuman Primates
Corbett K.S., Flynn B., Foulds K.E., et al.|N Engl J Med 2020; 383:1544-1555…performed in compliance with National Institutes of Health (NIH) regulations and with approval from the Animal Care and Use Committee of the Vaccine Research Center and from Bioqual (Rockville, MD). Challenge studies were conducted at Bioqual. The authors vouch for the accuracy and completeness of…
ORIGINAL ARTICLEOCT 08, 2020Aspirin with or without Clopidogrel after Transcatheter Aortic-Valve Implantation
Brouwer J., Nijenhuis V.J., Delewi R., et al.|N Engl J Med 2020; 383:1447-1457…committee, whose members were unaware of the trial-group assignments. Trial monitoring was performed by an independent clinical research service organization (Research Drive, Norg, the Netherlands). The first two authors and the last author prepared all drafts of the manuscript, and the analyses…
ORIGINAL ARTICLEOCT 08, 2020Cardiovascular Outcomes with Ertugliflozin in Type 2 Diabetes
Cannon C.P., Pratley R., Dagogo-Jack S., et al.|N Engl J Med 2020; 383:1425-1435…of the sponsors (Merck Sharp & Dohme [a subsidiary of Merck] and Pfizer) designed and oversaw the conduct of the trial. A clinical research organization, Parexel International, selected and monitored the trial sites and managed and stored the data, with oversight from the sponsors.…
ORIGINAL ARTICLEOCT 08, 2020Dapagliflozin in Patients with Chronic Kidney Disease
Heerspink H.J.L., Stefánsson B.V., Correa-Rotter R., et al.|N Engl J Med 2020; 383:1436-1446Worldwide estimates indicate that nearly 700 million persons have chronic kidney disease. Chronic kidney disease is an important contributor to illness and is associated with a diminished quality of life and a reduced life expectancy. Despite the widespread availability of simple laboratory tests to…
ORIGINAL ARTICLEOCT 08, 2020Cardiovascular and Renal Outcomes with Empagliflozin in Heart Failure
Packer M., Anker S.D., Butler J., et al.|N Engl J Med 2020; 383:1413-1424In patients with type 2 diabetes, sodium–glucose cotransporter 2 (SGLT2) inhibitors reduce the risk of hospitalization for heart failure and the risk of serious adverse renal events, benefits that are not seen with other antihyperglycemic drugs. In large-scale, randomized, placebo-controlled trials,…
ORIGINAL ARTICLEOCT 01, 2020HPV Vaccination and the Risk of Invasive Cervical Cancer
Lei J., Ploner A., Elfström K.M., et al.|N Engl J Med 2020; 383:1340-1348The ultimate goal of human papillomavirus (HPV) vaccination is to prevent invasive cervical cancer by preventing infection with major oncogenic types of HPV. As of December 2019, a total of 124 countries and territories had implemented national immunization programs for HPV vaccination. In Sweden,…
ORIGINAL ARTICLEOCT 01, 2020Atezolizumab for First-Line Treatment of PD-L1–Selected Patients with NSCLC
Herbst R.S., Giaccone G., de Marinis F., et al.|N Engl J Med 2020; 383:1328-1339…full accordance with Good Clinical Practice guidelines and the Declaration of Helsinki or the laws and regulations of the country in which the research was conducted, whichever afforded the most protection. Written informed consent was obtained from all the patients. Safety data were regularly…
ORIGINAL ARTICLEOCT 01, 2020Evolocumab in Pediatric Heterozygous Familial Hypercholesterolemia
Santos R.D., Ruzza A., Hovingh G.K., et al.|N Engl J Med 2020; 383:1317-1327Familial hypercholesterolemia is a genetic condition characterized by an elevated plasma concentration of low-density lipoprotein (LDL) cholesterol starting at birth and an increased risk of premature atherosclerotic cardiovascular disease. With an estimated prevalence of 1 in 250 in the general…
ORIGINAL ARTICLEOCT 01, 2020Early Rhythm-Control Therapy in Patients with Atrial Fibrillation
Kirchhof P., Camm A.J., Goette A., et al.|N Engl J Med 2020; 383:1305-1316…trial. AFNET conducted the trial while being advised by the trial committees and working with the contract research organization CRI — the Clinical Research Institute. The contract researchorganization and the study sites used the Marvin electronic case-report form system (XClinical). The Institute…
SPECIAL ARTICLEOCT 01, 2020Physician Work Hours and the Gender Pay Gap — Evidence from Primary Care
Ganguli I., Sheridan B., Gray J., et al.|N Engl J Med 2020; 383:1349-1357…medical billing, practice management, and EHR software. The study was approved by institutional review boards at the National Bureau of Economic Research and the University of Minnesota. Our study sample included all office visits in 2017 with physicians specializing in adult primary care (internal…
