# Supplementary material for: Creation of standardized tools to evaluate reporting in health research: Population Reporting Of Gender, Race, Ethnicity & Sex (PROGRES)
Source: PLOS Glob Public Health. 2023 Sep 7;3(9):e0002227. doi: 10.1371/journal.pgph.0002227 (PMC10484436; doi:10.1371/journal.pgph.0002227)
Supplement: S1 Data — Articles with gender and sex reporting rating by study team with analytic macro of concordance. (XLSM) [file pgph.0002227.s003.xlsm]

## Sheet: Consolidation
1	2	3	4	5	6	7	8	9	10	11	12	13	14	15	16	17	18	19	20	21	22	23	24
				Paper 1							Paper 2							Paper 3							Paper 4							Paper 5							Paper 6							Paper 7
	NONWEIGHTED			Reviewer 1	Reviewer 2						Reviewer 1	Reviewer 2						Reviewer 1	Reviewer 2						Reviewer 1	Reviewer 2						Reviewer 1	Reviewer 2						Reviewer 1	Reviewer 2						Reviewer 1	Reviewer 2
Gender/Sex Reporting Tool
Authorship inclusiveness	Author Representation of different sexes and genders			1	1	2					1	1	2					1	1	2					1	1	2					1	1	2					1	1	2					1	1	2
Participant inclusiveness	Participant inclusion of different sexes or why not relevant			1	1	2					0	0	0					1	1	2					1	1	2					1	1	2					1	1	2					1	1	2
	Participant inclusion of different genders or why not relevant			0	0	0					0	0	0					0	0	0					0	0	0					0	0	0					0	0	0					0	0	0
Nomenclature	Gender: Men			1	0	1					0	0	0					0	0	0					0	0	0					0	0	0					0	0	0					0	0	0
	Gender: Women			1	0	1					0	0	0					0	0	0					0	0	0					0	0	0					0	0	0					0	0	0
	Gender: Transgender			0	0	0					0	0	0					0	0	0					0	0	0					0	0	0					0	0	0					0	0	0
	Gender: Non-binary			0	0	0					0	0	0					0	0	0					0	0	0					0	0	0					0	0	0					0	0	0
	Sex: Male			1	1	2					0	0	0					0	1	1					1	1	2					1	1	2					1	1	2					1	1	2
	Sex: Female			1	0	1					0	0	0					1	1	2					0	1	1					0	1	1					1	1	2					0	1	1
	Sex: Intersex			0	0	0					0	0	0					0	0	0					0	0	0					0	0	0					0	0	0					0	0	0
Descriptive Reporting	By Sex			0	1	1					0	0	0					1	1	2					1	1	2					1	1	2					1	1	2					1	1	2
	By Gender			0	0	0					0	0	0					0	0	0					0	0	0					0	0	0					1	0	1					0	0	0
Outcome Reporting	Univariate Outcome By Sex			1	1	2					0	0	0					0	1	1					0	1	1					0	1	1					1	1	2					0	1	1
	Multivariate Outcome By Sex			0	1	1					0	0	0					0	1	1					0	1	1					0	0	0					1	1	2					0	0	0
	Univariate Outcome By Gender			0	0	0					0	0	0					0	0	0					0	0	0					0	0	0					0	0	0					0	0	0
	Multivariate Outcome By Gender			0	0	0					0	0	0					0	0	0					0	0	0					0	0	0					0	0	0					0	0	0
				Reviewer 1							Reviewer 1							Reviewer 1							Reviewer 1							Reviewer 1							Reviewer 1							Reviewer 1
				0	1						0	1						0	1						0	1						0	1						0	1						0	1
		Reviewer 2	0	7	3	10	0.625		Reviewer 2	0	15	0	15	0.9375		Reviewer 2	0	9	0	9	0.5625		Reviewer 2	0	9	0	9	0.5625		Reviewer 2	0	10	0	10	0.625		Reviewer 2	0	8	1	9	0.5625		Reviewer 2	0	10	0	10	0.625
			1	2	4	6	0.375			1	0	1	1	0.0625			1	3	4	7	0.4375			1	3	4	7	0.4375			1	2	4	6	0.375			1	0	7	7	0.4375			1	2	4	6	0.375
				9	7	16					15	1	16					12	4	16					12	4	16					12	4	16					8	8	16					12	4	16
				0.5625	0.4375						0.9375	0.0625						0.75	0.25						0.75	0.25						0.75	0.25						0.5	0.5						0.75	0.25
			Pr(a)	0.6875						Pr(a)	1						Pr(a)	0.8125						Pr(a)	0.8125						Pr(a)	0.875						Pr(a)	0.9375						Pr(a)	0.875
			Pr(e)	0.515625						Pr(e)	0.882812						Pr(e)	0.53125						Pr(e)	0.53125						Pr(e)	0.5625						Pr(e)	0.5						Pr(e)	0.5625
			k	0.354839						k	1						k	0.6						k	0.6						k	0.714286						k	0.875						k	0.714286
Average k	0.504506
St deviation k	0.331199

## Sheet: Column1
Weighted Gender/sex Tool			Onaona													Tanya																								Kim
			Ariel																								Mira
			Multicenter Study of the Treatment of Appendicitis in America: Acute, Perforated, and Gangrenous (MUSTANG), an EAST Multicenter Study.	EAST multicenter trial of simulation-based team training for pediatric trauma: Resuscitation task completion is highly variable during simulated traumatic brain injury resuscitation.	Colorectal resection in emergency general surgery: An EAST multicenter trial.	Contemporary management of traumatic cervical and thoracic esophageal perforation: The results of an Eastern Association for the Surgery of Trauma multi-institutional study.	Safe phlebotomy reduction in stable pediatric liver and spleen injuries.	Blunt small bowel perforation (SBP): An Eastern Association for the Surgery of Trauma multicenter update 15 years later.	Outcomes in patients with gunshot wounds to the brain.	Predictors of retained hemothorax in trauma: Results of an Eastern Association for the Surgery of Trauma multi-institutional trial.	Screening for Harassment, Abuse, and Discrimination among Surgery Residents: An EAST Multicenter Trial.	Prospective validation of the Emergency Surgery Score in emergencygeneral surgery: An Eastern Association for the Surgery of Trauma multicenter study.	Timing and volume of crystalloid and blood products in pediatric trauma: An Eastern Association for the Surgery of Trauma multicenter prospectiveobservational study.	Loop ileostomy versus total colectomy as surgical treatment for Clostridiumdifficile-associated disease: An Eastern Association for the Surgery of Trauma multicenter trial.	Infection after penetrating brain injury-An Eastern Association for the Surgery of Trauma multicenter study oral presentation at the 32nd annual meeting of the Eastern Association for the Surgery of Trauma, January 15-19, 2019, in Austin, Texas.	The why and how our trauma patients die: A prospective Multicenter Western Trauma Association study.	Clearing the cervical spine in patients with distracting injuries: An AAST multi-institutional trial. Khan AD, Liebscher SC, Reiser HC, Schroeppel TJ, Anstadt MJ, Bosarge PL, Carroll SL, Quick JA, Barnes SL, Sobrino J, Murry J, Morin N, Gomez M, Consani H, Gonzalez RP.J Trauma Acute Care Surg. 2019 Jan;86(1):28-35. doi: 10.1097/TA.0000000000002063.PMID: 30188422	Ultrasonographic inferior vena cava diameter response to trauma resuscitation after 1 hour predicts 24-hour fluid requirement. Doucet JJ, Ferrada P, Murthi S, Nirula R, Edwards S, Cantrell E, Han J, Haase D, Singleton A, Birkas Y, Casola G, Coimbra R; AAST Multi-Institutional Trials Committee.J Trauma Acute Care Surg. 2020 Jan;88(1):70-79. doi: 10.1097/TA.0000000000002525.PMID: 31688824	Prehospital tourniquet use in penetrating extremity trauma: Decreased blood transfusions and limb complications. Smith AA, Ochoa JE, Wong S, Beatty S, Elder J, Guidry C, McGrew P, McGinness C, Duchesne J, Schroll R.J Trauma Acute Care Surg. 2019 Jan;86(1):43-51. doi: 10.1097/TA.0000000000002095.PMID: 30358768	Trauma ICU Prevalence Project: the diversity of surgical critical care. Michetti CP, Fakhry SM, Brasel K, Martin ND, Teicher EJ, Newcomb A; TRIPP study group.Trauma Surg Acute Care Open. 2019 Feb 18;4(1):e000288. doi: 10.1136/tsaco-2018-000288. eCollection 2019.	NSTI Organisms and Regions: A Multicenter Study From the American Association for the Surgery of Trauma.	Association between home insulation and hospital admission rates: retrospective cohort study using linked data from a national intervention programme	Update to living systematic review on drug treatments for covid-19	Does medicine run in the family—evidence from three generations of physicians in Sweden: retrospective observational study	Association of high profile football matches in Europe with traffic accidents in Asia: archival study	Effectiveness of hospital clowns for symptom management in paediatrics: systematic review of randomised and non-randomised controlled trials	Estimating my equilibrium energy intake during lockdown: very introspective study	Comparative evaluation of clinical manifestations and risk of death in patients admitted to hospital with covid-19 and seasonal influenza: cohort study	Global, regional, and national estimates of target population sizes for covid-19 vaccination: descriptive study	Reserving coronavirus disease 2019 vaccines for global access: cross sectional analysis	Nonsensus in the treatment of proximal humerus fractures: uncontrolled, blinded, comparative behavioural analysis between Homo chirurgicus accidentus and Macaca sylvanus	Effect of therapeutic suggestions during general anaesthesia on postoperative pain and opioid use: multicentre randomised controlled trial	The shared risk of diabetes between dog and cat owners and their pets: register based cohort study	Toxicological analysis of George’s marvellous medicine: literature review	Patient mortality after surgery on the surgeon’s birthday: observational study	The Babinski sign in Renaissance paintings—a reappraisal of the toe phenomenon in representations of the Christ Child: observational analysis	The time to act is now: pseudo-systematic review	Association between conflicts of interest and favourable recommendations in clinical guidelines, advisory committee reports, opinion pieces, and narrative reviews: systematic review	Association between low density lipoprotein and all cause and cause specific mortality in Denmark: prospective cohort study	Red meat intake and risk of coronary heart disease among US men: prospective cohort study	Cancer risk in individuals with major birth defects: large Nordic population based case-control study among children, adolescents, and adults	Clinical spectrum of coronavirus disease 2019 in Iceland: population based cohort study	Active conventional treatment and three different biological treatments in early rheumatoid arthritis: phase IV investigator initiated, randomised, observer blinded clinical trial	Oral rimegepant for preventive treatment of migraine: a phase 2/3, randomised, double-blind, placebo-controlled trial	Genome-edited, donor-derived allogeneic anti-CD19 chimeric antigen receptor T cells in paediatric and adult B-cell acute lymphoblastic leukaemia: results of two phase 1 studies	Long-acting cabotegravir and rilpivirine dosed every 2 months in adults with HIV-1 infection (ATLAS-2M), 48-week results: a randomised, multicentre, open-label, phase 3b, non-inferiority study	Safety and efficacy of the ChAdOx1 nCoV-19 vaccine (AZD1222) against SARS-CoV-2: an interim analysis of four randomised controlled trials in Brazil, South Africa, and the UK	Global estimates of the need for rehabilitation based on the Global Burden of Disease study 2019: a systematic analysis for the Global Burden of Disease Study 2019	Kirpalani H., Bell E.F., Hintz S.R., et al.|N Engl J Med 2020; 383:2639-2651In this open, randomized, multicenter trial involving extremely-low-birth-weight preterm infants, the use of a higher hemoglobin threshold for red-cell transfusion did not improve survival without neurodevelopmental impairment at 22 to 26 months of age, corrected for prematurity.
Authorship inclusiveness	Author Representation of different sexes and genders	1	1	1	1	1	1	1	1	1	1	1	1	1	1	unknown	unknown	unknown	unknown	unknown	unknown	unknown	unknown	unknown	unknown	unknown	unknown - we cannot infer the author's gender or sex based on his name/online profile -- he may be closeted with his true identity	unknown	unknown	unknown	unknown	unknown	unknown	unknown	unknown	unknown	unknown	unknown	unknown	1	1	1	1	1	1	1	1	1	1
Participant inclusiveness	Participant inclusion of different sexes or why not relevant	1	1		1	1	1	1	1	1	1	1	1	1	1	1	1	1	1	1	1	1	0	1	1	1	N/A - this is one person's research on his energy equilibrium/intake during lockdown	1	1	0	0	1	1	0	1	0	0	0	1		1	1	1			1	1
	Participant inclusion of different genders or why not relevant	1	0		0	0	0	0	0	0	1	0	0	0	0	0	0	0	0	0	0	0	0	0	0	0	N/A - this is one person's research on his energy equilibrium/intake during lockdown	0	0	0	0	0	0	0	0	0	0	0	0					1		1		1
Nomenclature	Gender: Men	1	0		0	0	0	0	0	0	0	0	0	0	0	1	1	1	1	1	1	1	0	1	1	1	N/A - this is one person's research on his energy equilibrium/intake during lockdown	1	unknown	0	0	1	1	0	1	0	0	0	1	1				1		1		1
	Gender: Women	1	0		0	0	0	0	0	0	0	0	0	0	0	1	1	1	1	1	1	1	0	1	1	1	N/A - this is one person's research on his energy equilibrium/intake during lockdown	1	1 - pregnant women specifically	0	0	1	1	0	1	0	0	0	1					1		1		1
	Gender: Transgender	1	0		0	0	0	0	0	0	0	0	0	0	0	0	0	0	0	0	0	0	0	0	0	0	N/A - this is one person's research on his energy equilibrium/intake during lockdown	0	0	0	0	0	0	0	0	0	0	0	0
	Gender: Non-binary	1	0		0	0	0	0	0	0	0	0	0	0	0	0	0	0	0	0	0	0	0	0	0	0	N/A - this is one person's research on his energy equilibrium/intake during lockdown	0	0	0	0	0	0	0	0	0	0	0	0
	Sex: Male	1	1		0	1	1	1	1	1	1	0	1	1	1	1	1	1	1	1	1	1	0	1	1	1	N/A - this is one person's research on his energy equilibrium/intake during lockdown	1	unknown	0	0	1	1	0	1	0	0	0	1	1	1	1	1			1	1		1
	Sex: Female	1	0		1	0	0	1	0	0	1	1	0	0	1	1	1	1	1	1	1	1	0	1	1	1		1	1 - pregnant women specifically			1	1		1				1		1	1	1			1	1		1
	Sex: Intersex	1	0		0	0	0	0	0	0	1	0	0	0	0	0	0	0	0	0	0	0	0	0	0	0	N/A - this is one person's research on his energy equilibrium/intake during lockdown	0	0	0	0	0	0	0	0	0	0	0	0
Descriptive Reporting	By Sex	1	1		1	1	1	1	1	1	1	1	1	1	1	0	0	0	0	0	0	0	0	0	0	0	N/A - this is one person's research on his energy equilibrium/intake during lockdown	0	1 - pregnant women specifically	0	0	0	1	0	0	0	0	0	1		1	1	1			1	1		1
	By Gender	1	0		0	0	0	1	0	0	1	0	0	0	0	0	0	0	1	1	1	1	0	1	1	1	N/A - this is one person's research on his energy equilibrium/intake during lockdown	1	0	0	0	0	0	0	0	0	0	0	0					1		1		1
Outcome Reporting	Univariate Outcome By Sex	2	0		0	0	0	2	0	2	0	0	2	0	0	1	1	1	1	1	2	1	0	1	2	1	N/A - this is one person's research on his energy equilibrium/intake during lockdown	2	1 - pregnant women specifically	0	0	1	2	0	1 - for women	0	0	0	2		2		2
	Multivariate Outcome By Sex	2	2		0	0	0	2	0	0	0	0	2	0	2	0	0	0	0	0	2	0	0	0	2	0	N/A - this is one person's research on his energy equilibrium/intake during lockdown	2	1 - pregnant women specifically	0	0	0	0	0	1 - for women	0	0	0	2				2
	Univariate Outcome By Gender	2	0		0	0	0	0	0	0	2	0	0	0	0	0	0	0	0	0	0	0	0	0	0	0	N/A - this is one person's research on his energy equilibrium/intake during lockdown	0	0	0	0	0	0	0	0	0	0	0	0		2							2
	Multivariate Outcome By Gender	2	0		0	0	0	0	0	0	0	0	0	0	0	0	0	0	0	0	0	0	0	0	0	0	N/A - this is one person's research on his energy equilibrium/intake during lockdown	0	0	0	0	0	0	0	0	0	0	0	0
		20	6	1	4	4	4	10	4	6	10	4	8	4	7	6	6	6	6	6	10	6	0	6	10	6	N/A - this is one person's research on his energy equilibrium/intake during lockdown	10	6	0	0	6	8	0	7	0	0	0	10	3	9	5	9	5	1	9	5	7	4
	NONWEIGHTED
Gender/Sex Reporting Tool
Authorship inclusiveness	Author Representation of different sexes and genders	1	1	1	1	1	1	1	1	1	1	1	1	1	1	1	1	1	1	1	1	1	1	1	1	1	1	1	1	1	1	1	1	1	1	1	1	1	1	1	1	1	1	1	1	1	1	1	1
Participant inclusiveness	Participant inclusion of different sexes or why not relevant	1	1	0	1	1	1	1	1	1	1	1	1	1	1	1	1	1	1	1	1	1	0	1	1	1	1	1	1	0	0	1	1	0	1	0	0	0	1	0	1	1	1	0	0	1	1	0	0
	Participant inclusion of different genders or why not relevant	1	0	0	0	0	0	0	0	0	1	0	0	0	0	0	0	0	0	0	0	0	0	0	0	0	1	0	0	0	0	0	0	0	0	0	0	0	0	0	0	0	0	1	0	1	0	1	0
Nomenclature	Gender: Men	1	0	0	0	0	0	0	0	0	0	0	0	0	0	1	1	1	1	1	1	1	0	1	1	1	1	1	1	0	0	1	1	0	1	0	0	0	1	1	0	0	0	1	0	1	0	1	0
	Gender: Women	1	0	0	0	0	0	0	0	0	0	0	0	0	0	1	1	1	1	1	1	1	0	1	1	1	1	1	1	0	0	1	1	0	1	0	0	0	1	0	0	0	0	1	0	1	0	1	0
	Gender: Transgender	1	0	0	0	0	0	0	0	0	0	0	0	0	0	0	0	0	0	0	0	0	0	0	0	0	1	0	0	0	0	0	0	0	0	0	0	0	0	0	0	0	0	0	0	0	0	0	0
	Gender: Non-binary	1	0	0	0	0	0	0	0	0	0	0	0	0	0	0	0	0	0	0	0	0	0	0	0	0	1	0	0	0	0	0	0	0	0	0	0	0	0	0	0	0	0	0	0	0	0	0	0
	Sex: Male	1	1	0	0	1	1	1	1	1	1	0	1	1	1	1	1	1	1	1	1	1	0	1	1	1	1	1	1	0	0	1	1	0	1	0	0	0	1	1	1	1	1	0	0	1	1	0	1
	Sex: Female	1	0	0	1	0	0	1	0	0	1	1	0	0	1	1	1	1	1	1	1	1	0	1	1	1	0	1	1	0	0	1	1	0	1	0	0	0	1	0	1	1	1	0	0	1	1	0	1
	Sex: Intersex	1	0	0	0	0	0	0	0	0	1	0	0	0	0	0	0	0	0	0	0	0	0	0	0	0	1	0	0	0	0	0	0	0	0	0	0	0	0	0	0	0	0	0	0	0	0	0	0
Descriptive Reporting	By Sex	1	1	0	1	1	1	1	1	1	1	1	1	1	1	0	0	0	0	0	0	0	0	0	0	0	1	0	1	0	0	0	1	0	0	0	0	0	1	0	1	1	1	0	0	1	1	0	1
	By Gender	1	0	0	0	0	0	1	0	0	1	0	0	0	0	0	0	0	1	1	1	1	0	1	1	1	1	1	0	0	0	0	0	0	0	0	0	0	0	0	0	0	0	1	0	1	0	1	0
Outcome Reporting	Univariate Outcome By Sex	1	0	0	0	0	0	1	0	1	0	0	1	0	0	1	1	1	1	1	1	1	0	1	1	1	1	1	1	0	0	1	1	0	1	0	0	0	1	0	1	0	1	0	0	0	0	0	0
	Multivariate Outcome By Sex	1	1	0	0	0	0	1	0	0	0	0	1	0	1	0	0	0	0	0	1	0	0	0	1	0	1	1	1	0	0	0	0	0	1	0	0	0	1	0	0	0	1	0	0	0	0	0	0
	Univariate Outcome By Gender	1	0	0	0	0	0	0	0	0	1	0	0	0	0	0	0	0	0	0	0	0	0	0	0	0	1	0	0	0	0	0	0	0	0	0	0	0	0	0	1	0	0	0	0	0	0	1	0
	Multivariate Outcome By Gender	1	0	0	0	0	0	0	0	0	0	0	0	0	0	0	0	0	0	0	0	0	0	0	0	0	1	0	0	0	0	0	0	0	0	0	0	0	0	0	0	0	0	0	0	0	0	0	0
		16	5	1	4	4	4	8	4	5	9	4	6	4	6	7	7	7	8	8	9	8	1	8	9	8	15	9	9	1	1	7	8	1	8	1	1	1	9	3	7	5	7	5	1	9	5	6	4
		average	5.29412
		median	6
		Minimum	0
		Maximum	15
		Std Dev	2.5751
			Yes	No
Authorship inclusiveness	Author Representation of different sexes and genders	1	84	1	85
Participant inclusiveness	Participant inclusion of different sexes or why not relevant	1	71	14	85
	Participant inclusion of different genders or why not relevant	1	78	7	85
Nomenclature	Gender: Men	1	48	37	85
	Gender: Women	1	48	37	85
	Gender: Transgender	1	84	1	85
	Gender: Non-binary	1	83	2	85
	Sex: Male	1	71	14	85
	Sex: Female	1	67	18	85
	Sex: Intersex	1	83	2	85
Descriptive Reporting	By Sex	1	56	29	85
	By Gender	1	70	15	85
Outcome Reporting	Univariate Outcome By Sex	1	43	42	85
	Multivariate Outcome By Sex	1	66	19	85
	Univariate Outcome By Gender	1	81	4	85
	Multivariate Outcome By Gender	1	81	4	85
			1114	246	1360
					0.819118
[truncated: 38 more columns]

## Sheet: Column2
Authorship inclusiveness	Author Representation of different sexes and genders	1	1	1	1	1	1	1	1	1	1	1	1	1	1	1	1	1	1	1	1	1	0	0	1	1	0	1	0	0	0	1	1	0	0	0	0	0	1	1	1	1	1	1	1	1	1	1	1
Participant inclusiveness	Participant inclusion of different sexes or why not relevant	1	1	0	1	1	1	1	1	1	1	1	1	1	1	1	1	1	0	0	1	1	0	1	0	0	0	1	0	0	0	0	0	0	0	0	0	0	0	0	1	1	1	0	0	1	1	0	1
	Participant inclusion of different genders or why not relevant	1	0	0	0	0	0	0	0	0	1	0	0	0	0	0	0	0	0	0	0	0	0	0	0	0	0	0	0	0	0	1	1	0	1	0	0	0	1	0	0	0	0	1	0	0	0	1	0
Nomenclature	Gender: Men	1	0	0	0	0	0	0	0	0	1	0	0	0	0	0	0	0	0	0	0	0	0	0	0	0	0	0	0	0	0	1	1	0	1	0	0	0	1	1	0	0	0	1	0	0	0	1	0
	Gender: Women	1	0	0	0	0	0	0	0	0	1	0	0	0	0	0	0	0	0	0	0	0	0	0	0	0	0	0	0	0	0	1	1	0	1	0	0	0	1	0	0	0	0	1	0	0	0	1	0
	Gender: Transgender	1	0	0	0	0	0	0	0	0	0	0	0	0	0	0	0	0	0	0	0	0	0	0	0	0	0	0	0	0	0	0	0	0	0	0	0	0	0	0	0	0	0	0	0	0	0	0	0
	Gender: Non-binary	1	0	0	0	0	0	0	0	0	0	0	0	0	0	0	0	0	0	0	0	0	0	0	0	0	0	0	0	0	0	0	0	0	0	0	0	0	0	0	0	0	0	0	0	0	0	0	0
	Sex: Male	1	1	0	1	1	1	1	1	1	1	1	1	1	1	1	1	1	1	0	1	1	0	1	0	0	0	1	0	0	0	0	0	0	0	0	0	0	0	0	1	1	1	0	0	1	1	0	1
	Sex: Female	1	0	0	1	1	1	1	1	1	1	1	1	1	1	1	1	0	0	0	1	1	0	1	0	0	0	1	0	0	0	0	0	0	0	0	0	0	0	0	1	1	1	0	0	1	1	0	1
	Sex: Intersex	1	0	0	0	0	0	0	0	0	0	0	0	0	0	0	0	0	0	0	0	0	0	0	0	0	0	0	0	0	0	0	0	0	0	0	0	0	0	0	0	0	0	0	0	0	0	0	0
Descriptive Reporting	By Sex	1	1	0	1	1	1	1	1	1	1	1	1	1	1	1	1	1	1	0	1	1	0	1	0	0	0	1	0	0	0	0	0	0	0	0	0	0	0	0	1	1	1	0	0	1	1	0	1
	By Gender	1	0	0	0	0	0	0	0	0	1	0	0	0	0	0	0	0	0	0	0	0	0	0	0	0	0	0	0	0	0	1	1	0	1	0	0	0	1	1	0	0	0	0	0	0	0	1	0
Outcome Reporting	Univariate Outcome By Sex	1	1	0	1	1	1	1	1	1	1	1	1	1	1	1	1	1	1	0	1	1	0	1	0	0	0	0	0	0	0	0	0	0	0	0	0	0	0	0	1	1	1	0	0	0	0	0	0
	Multivariate Outcome By Sex	1	1	0	1	1	0	1	0	1	1	0	1	0	1	0	0	0	0	0	0	1	0	0	0	0	0	0	0	0	0	0	0	0	0	0	0	0	0	0	1	0	1	0	0	0	0	0	1
	Univariate Outcome By Gender	1	0	0	0	0	0	0	0	0	1	0	0	0	0	0	0	0	0	0	0	0	0	0	0	0	0	0	0	0	0	0	0	0	1	0	0	0	1	1	0	0	0	0	0	0	0	1	0
	Multivariate Outcome By Gender	1	0	0	0	0	0	0	0	0	1	0	0	0	0	0	0	0	0	0	0	0	0	0	0	0	0	0	0	0	0	0	0	0	1	0	0	0	1	1	0	0	0	0	0	0	0	0	0
		16	6	1	7	7	6	7	6	7	13	6	7	6	7	6	6	5	4	1	6	7	0	5	1	1	0	5	0	0	0	5	5	0	6	0	0	0	7	5	7	6	7	4	1	5	5	6	6
[truncated: 38 more columns]
